# Supplementary material for: Modulation of Gut Microbiota and Antibiotic Resistance Genes by Heat-Killed Enterococcus faecalis EF-2001 in High-Fat Diet-Induced Obesity Mice: A Shotgun Metagenomics Study
Source: Bioengineering (Basel). 2025 Jul 7;12(7):741. doi: 10.3390/bioengineering12070741 (PMC12292747; doi:10.3390/bioengineering12070741)
Supplement: Supplementary file 1 [file bioengineering-12-00741-s001.zip]

Archive with 1 entries (1 files):
- bioengineering-3679741-supplementary.pdf
